# Supplementary material for: Study on Extraction Valuable Metal Elements by Co-Roasting Coal Gangue with Coal Gasification Coarse Slag
Source: Molecules. 2023 Dec 25;29(1):130. doi: 10.3390/molecules29010130 (PMC10779775; doi:10.3390/molecules29010130)
Supplement: Supplementary file 1 [file molecules-29-00130-s001.zip]

Archive with 1 entries (1 files):
- molecules-2670740-supplementary.pdf
